# Supplementary material for: Modeling and Mapping the Probability of Occurrence of Invasive Wild Pigs across the Contiguous United States
Source: PLoS One. 2015 Aug 12;10(8):e0133771. doi: 10.1371/journal.pone.0133771 (PMC4534449; doi:10.1371/journal.pone.0133771)
Supplement: S1 Table — This supporting table compiles wild pig, feral hog, and wild boar home range size estimates available in published literature. Area estimates are given along with information regarding location, number of individuals, estimation method used, and other supporting details. (XLSX) [file pone.0133771.s001.xlsx]

## Sheet: Sheet1
Reference	Location	Home Range Mean (km2)	Variation	Variation metric	Method	No. Individuals	Demographic	Timespan (days)	Spatial/temporal subset	Habitat
Coblentz & Baber 1987	Galapagos Islands	1.6			Minimum convex polygon	4	M
		0.9			Minimum convex polygon	3	F
Diong 1982	Hawaii, United States	2			Minimum convex polygon	5	M
		1.1			Minimum convex polygon	4	F
Baber & Coblentz 1986	California, United States	1.4			Minimum convex polygon	6	M
		0.7			Minimum convex polygon	4	F
Sterner 1990	Channel Islands, California, United States	2.49	0.7-6.5	min/max	Minimum convex polygon	10	Mixed	90-180	Summer/fall
Schauss 1980	Central Coast, California, United States	2.76	1.68-4.19	min/max	Minimum convex polygon	3	Mixed	90-180	Summer/fall
Schauss 1988	Central Coast, California, United States	2.33	0.53-5.33	min/max	Minimum convex polygon	5	Mixed	90-180	Summer/fall
Schauss 1992	Central Coast, California, United States	2.35	2.1-2.6	min/max	Minimum convex polygon	2	Mixed	90-180	Summer/fall
Sweitzer et al. 2000	North/Central Coast, California, United States	2.75	1-9.6	95% CI	Minimum convex polygon	10	Mixed	90-180	Summer/fall	Mediterranean oak woodlands
	Central Coast, California, United States	7.48	3.95-15.5	95% CI	Minimum convex polygon	8	Mixed
Adkins & Harveson 2007	Texas, United States	35			95% adaptive kernel	7	M	300	Annual
		28.3			95% adaptive kernel	6	F
Ilse & Hellgren 1995	Welder Wildlife Refuge, South Texas, United States	3.36	+/- 0.82	SE	95% Minimum convex polygon	5	F	300	Annual	Subtropical mixed rangeland
		0.68	+/- 0.18	SE	50% harmonic mean	5	F
		1.59	+/- 0.38	SE	95% Minimum convex polygon	4	F	90	Winter
		0.18	+/- 0.07	SE	50% harmonic mean	4	F
		0.82	+/- 0.24	SE	95% Minimum convex polygon	5	F	90	Spring
		0.12	+/- 0.02	SE	50% harmonic mean	5	F
		2.33	+/- 0.69	SE	95% Minimum convex polygon	5	F	120	Summer
		0.45	+/- 0.11	SE	50% harmonic mean	5	F
Gabor et al. 1999	Chaparral Wildlife Management Area, South Texas, United States	5.95	+/- 0.45	SE	95% adaptive kernel	18	F	270		Semi-arid
		1.09	+/- 0.12	SE	50% adaptive kernel	18	F
		7.37			combined 95% adaptive kernels	1*	Sounder groups	270	North
		6.86			combined 95% adaptive kernels	1*	Sounder groups		South
		7.76			combined 95% adaptive kernels	1*	Sounder groups		West
Campbell et al. 2010	South Texas, United States	5.54	+/- 2.87	SE	95% fixed kernel	13	Mixed	45	Kleberg County: pre-aerial gunning	Mixed shrub rangeland
		0.58	+/- 0.30	SE	50% fixed kernel	13	Mixed
		2.21	+/- 0.80	SE	95% fixed kernel	13	Mixed		Kleberg Co.: post-aerial gunning
		0.25	+/- 0.07	SE	50% fixed kernel	13	Mixed
		1.26	+/- 0.26	SE	95% fixed kernel	12	Mixed		San Patricio County: pre-aerial gunning
		0.17	+/- 0.06	SE	50% fixed kernel	12	Mixed
		1.08	+/- 0.37	SE	95% fixed kernel	12	Mixed		San Patricio Co.: post-aerial gunning
		0.14	+/- 0.06	SE	50% fixed kernel	12	Mixed
Wyckoff et al. 2012	South and East Texas, United States	14.06	+/- 2.67	SE	95% kernel	15	Mixed	30	South TX Plains; wet	Plains, pineywood, post oak savanna ecotypes
		22.23	+/- 4.42	SE	95% kernel	15	Mixed	150	South TX Plains; normal
		19.5	+/- 1.5	SE	95% kernel	15	Mixed	180	South TX Plains; dry
		4.7	+/- 0.93	SE	95% kernel	11	Mixed	30	Post Oak Savanna; wet
		6	+/- 0.94	SE	95% kernel	11	Mixed	30	Post Oak Savanna; dry
		7.65	+/- 1.85	SE	95% kernel	8	Mixed	30	Pineywoods; wet
		4.5	+/- 1.4	SE	95% kernel	8	Mixed	30	Pineywoods; dry
Hayes et al. 2009	Malmaison Wildlife Management Area, Central Mississippi, United States	10	+/- 2.6	unknown	95% adaptive kernel	7	All	240 - 365	Annual	Bottomland hardwood, agricultural fields, seasonally flooded areas
		8.1	+/- 3.2	unknown	95% adaptive kernel	5	M
		15	+/- 1.9	unknown	95% adaptive kernel	2	F
		2.1			95% adaptive kernel	3	M	180	Wet season
		3.8			95% adaptive kernel	1	F
		7.6			95% adaptive kernel	6	M	180	Dry season
		4.1			95% adaptive kernel	4	F
Gaston 2008	Lowndes County Wildlife Management Area, Alabama, United States	4.03	+/- 0.69	unknown	95% adaptive kernel	11	M	180	Low hunt pressure	Mixed forest, swamp, agriculture
		4.04	+/- 1.47	unknown	95% adaptive kernel	6	F
		2.84	+/- 0.75	unknown	95% adaptive kernel	6	M		High hunt pressure
		2.73	+/- 1.20	unknown	95% adaptive kernel	5	F
Sparklin et al. 2009	Fort Benning Military Reserve, Georgia, United States	3.66	+/- 0.77	SE	95% utilization distrib	5*	Sounder groups	> 30	Control, pre-removal	Semitropical, forested
		1.95	+/- 0.63	SE	95% utilization distrib	4*	Sounder groups		Control, post-removal
		3.49	+/- 1.06	SE	95% utilization distrib	4*	Sounder groups		Treatment pre-removal
		2.95	+/- 0.74	SE	95% utilization distrib	5*	Sounder groups		Treatment post-removal
Kurz & Marchinton 1972	South Carolina, United States	5.3			Minimum convex polygon	4	M
		4.4			Minimum convex polygon	1	F
Wood & Brenneman 1980	South Carolina, United States	1.1	0.29 - 2.69	min/max	Minimum convex polygon	6	M	< 365	Annual	Pine/hardwood forest, marsh, swamp
		1.2	0.39 - 2.29	min/max	Minimum convex polygon	3	F
		2.3	1.45 - 2.92	min/max	Minimum convex polygon	3	M	> 365
		1.8	1.62 - 2.12	min/max	Minimum convex polygon	3	F
Friebel & Jodice 2009	Congaree National Park, South Carolina, United States	2.18	+/- 0.43	unknown	Minimum convex polygon	7	M	98 - 516		Old-growth bottomland hardwood forest
		1.91	+/- 0.31	unknown	Minimum convex polygon	9	F
		0.39	+/- 0.05	unknown	50% kernel	7	M	98 - 516
		0.31	+/- 0.05	unknown	50% kernel	9	F
Singer et al. 1981	Great Smoky Mountains, Tennessee, United States	0.13			Minimum convex polygon	1	Lactating F	90 - 630	Summer (high elevation)	Forested (hardwood, hemlock, oak, pine)
		0.18			Minimum convex polygon	1	Lactating F		Abundant-mast winter
		3.47	0.82 - 6.06	min/max	Minimum convex polygon	4	Nonbreeding F		Summer (high elevation)
		2.66	1.90 - 3.63	min/max	Minimum convex polygon	4	Nonbreeding F		Abundant-mast winter
		13.96			Minimum convex polygon	4	Nonbreeding F		Mast-failure winter
		3.81	1.84 - 7.14	min/max	Minimum convex polygon	9	Adult/yearling M		Summer (high elevation)
		3.89	0.92 - 6.85	min/max	Minimum convex polygon	9	Adult/yearling M		Abundant-mast winter
		10.03	2.75 - 18.48	min/max	Minimum convex polygon	9	Adult/yearling M		Mast-failure winter
Gerard & Campan 1988	France	4	4.0 - 16.0	min/max	Minimum convex polygon	3	F	60 - 150
Mauget 1980	West France	2.4	2.4 - 4.25	min/max	Minimum convex polygon	7	F	60 - 180
Calenge et al. 2002	Northeast France	5.3			95% kernel	18	Mixed	90	Summer
		13.5			95% kernel	18	Mixed		Hunt
	South France	3.8			95% kernel	9	Mixed	90	Summer
		13.8			95% kernel	9	Mixed		Hunt
Maillard & Fournier 1995	Montpellier, France	13.9	1.39 - 59.65	min/max	Minimum convex polygon	8*	Family groups	150 - 540	Non-shooting season	Upper mesomediterranean
		51.39	4.97 - 154.4	min/max	Minimum convex polygon	8*	Family groups		Shooting season
Baubet 1998	French Alps		7.6 - 9.6	min/max	Minimum convex polygon	3	F	365
		12.25			Minimum convex polygon	6	Mixed	90	Summer
		15.4			Minimum convex polygon	6	Mixed		Hunt
Fischer et al. 2004	Geneva, Switzerland	1.9			Minimum convex polygon	4*	Family groups	120	Jun-Sept
Tolon et al. 2009	Geneva Basin, French-Swiss Border	7.6	+/- 2.9	SD	95% kernel UD	29	F	>= 365		Forest
		10.1	+/- 2.5	SD	95% kernel UD	11	M
Keuling et al. 2001	North Germany	4.7			Minimum convex polygon	5	F	30 - 150	Jun-Nov
Keuling et al. 2008	Northeast Germany	11.85	+/- 6.47	SE	Minimum convex polygon	14*	Yearling groups	300 - 365		Mixed deciduous forest, meadow, agriculture
		6.01	+/- 3.01	SE	95% kernel	14*	Yearling groups
		7.71	+/- 4.31	SE	Minimum convex polygon	14*	Family groups
		4	+/- 2.31	SE	95% kernel	14*	Family groups
Hahn & Eisfeld 1998	Southwest Germany	7.6			Minimum convex polygon	4	F	365
Dinter 1991	Berlin, Germany	1.75			Minimum convex polygon	8	F	60 - 150	Apr-Sept	Urban forest
Sodeikat & Pohlmeyer 2003	Lower Saxony, Germany		0.29 - 5.43	min/max	Minimum convex polygon	7*	Family groups	> 30	Pre-hunt	Forest, farmland
			0.09 - 7.8	min/max	95% kernel	7*	Family groups
			0.29 - 21.6	min/max	Minimum convex polygon	7*	Family groups		Post-hunt
			0.10 - 28.57	min/max	95% kernel	7*	Family groups
			1.66 - 22.44	min/max	Minimum convex polygon	21*	Family groups	> 30	Cumulative
Podgorski et al. 2013	Bialowieza Primeval Forest & Cracow Metro Area, Poland	2.2	+/- 0.94	SD	Local convex hull	29	Mixed	180 - 540	Forest	Forested/urban
		4.2	+/- 2.51	SD	Minimum convex polygon	29	Mixed
		1	+/- 0.6	SD	Local convex hull	6	Mixed		City
		3.9	+/- 3.16	SD	Minimum convex polygon	6	Mixed
Boitani et al. 1994	Tuscany, Italy	12.26	+/- 7.73	SD	Minimum convex polygon	6*	Mixed	202 - 569		Sub-Mediterranean
		8.7	8.7 - 17.5	min/max	Minimum convex polygon	3*	M
		3.7	3.7 - 24		Minimum convex polygon	3*	Sounder groups
Massei et al. 1997	Maremma Natural Park, Central Italy	2.85	+/- 0.37	SE	Minimum convex polygon	3	M	60 - 810	1991-92	Mediterranean maquis scrub, pinewood
		1.13	+/- 0.19	SE	Minimum convex polygon	6	M		1992-93
		1.36	+/- 0.44	SE	Minimum convex polygon	1	F		1991-92
		1.38	+/- 0.14	SE	Minimum convex polygon	12	F		1992-93
Russo et al. 1997	Maremma Natural Park, Central Italy	0.3323	+/- 0.0281	SE	Minimum convex polygon	17	Mixed	1 (mean)		Mediterranean maquis scrub, pinewood
		0.249	+/- 0.01	SE	95% Minimum convex polygon	17	Mixed
Scillitani et al. 2010	North Apennines, Central Italy	0.88	+/- 0.25	SE	Minimum convex polygon	10*	Family groups	120	Pre-hunt (Jul - Oct)	Temperate, mountainous, fragmented
		0.98	+/- 0.39	SE	95% kernel	10*	Family groups
		0.1	+/- 0.03	SE	50% kernel	10*	Family groups
		8.25	+/- 3.58	SE	Minimum convex polygon	10*	Family groups	90	Hunt (Nov-Jan)
		4.57	+/- 1.92	SE	95% kernel	10*	Family groups
		0.45	+/- 0.16	SE	50% kernel	10*	Family groups
		3.58	+/- 1.51	SE	Minimum convex polygon	10*	Family groups	150	Post-hunt (Feb - Jun)
		2.84	+/- 0.99	SE	95% kernel	10*	Family groups
		0.45	+/- 0.20	SE	50% kernel	10*	Family groups
Mitchell et al. 2009	N. Queensland, Australia	8.7	+/- 4.3	95% CI	95% Minimum convex polygon	15	M	21		Wet tropics
		7.2	+/- 1.8	95% CI	95% Minimum convex polygon	14	F
		7.2	+/- 2.4	95% CI	95% Minimum convex polygon	7	Mixed		Highland
		6.2	+/- 3.9	95% CI	95% Minimum convex polygon	10	Mixed		Transitional
		9.9	+/- 5.3	95% CI	95% Minimum convex polygon	12	Mixed		Lowland
Dexter 1999	New South Wales, Australia		7.9 - 11.6	min/max	Minimum convex polygon	7-22/session	M	5		Semi-arid (drought conditions)
			4.2 - 8	min/max	Minimum convex polygon	7-22/session	F
Caley 1997	N. Territory, Australia	33.5	23.7 - 45.3	95% CI	Minimum convex polygon	24	M	365		Tropical woodland
		24.1	15.4 - 32.8	95% CI	Minimum convex polygon	26	F
		8.7	4.1 - 18.4	95% CI	Minimum convex polygon	5	M	14	Late wet season
		18.3	13.7 - 24.4	95% CI	Minimum convex polygon	5	M		Early dry
		12	6.7 - 21.8	95% CI	Minimum convex polygon	7	M		Mid dry
		7.9	5.2 - 12.3	95% CI	Minimum convex polygon	7	M		Late dry
		7.4	3.3 - 16.4	95% CI	Minimum convex polygon	3	F		Late wet season
		10.8	8.0 - 14.6	95% CI	Minimum convex polygon	6	F		Early dry
		7	4.5 - 10.8	95% CI	Minimum convex polygon	9	F		Mid dry
		4.8	3.6 - 6.2	95% CI	Minimum convex polygon	8	F		Late dry
Saunders & Kay 1996	Kosciusko National Park, New South Wales, Australia	35	+/- 22	SD	Minimum convex polygon	12	M	> 100		Subalpine
		11.1	+/- 5.2	SD	Minimum convex polygon	8	F
Saunders & Kay 1991	Sunny Corner State Forest, New South Wales, Australia	10.7	+/- 6.9	SD	Minimum convex polygon	12	M	> 200		Rugged to hilly, dry sclerophyll community
		4.9	+/- 1.4	SD	Minimum convex polygon	10	F
McIlroy 1989	Nelson Forest Conservancy, New Zealand		0.38 - 2.09	min/max	Minimum convex polygon	3	M	90 - 180		Pasture, mixed forest, swamp
			0.39 - 1.17	min/max	Minimum convex polygon	4	F
*Numbers of groups tracked, rather than number of individuals
